# Supplementary material for: Giving Families a Voice for Equitable Healthy Food Access in the Wake of Online Grocery Shopping
Source: Nutrients. 2022 Oct 19;14(20):4377. doi: 10.3390/nu14204377 (PMC9609455; doi:10.3390/nu14204377)
Supplement: Supplementary file 1 [file nutrients-14-04377-s001.zip]

Archive with 1 entries (1 files):
- nutrients-1903734-supplementary.pdf
